# Supplementary material for: Strain-Dependent Porcine Circovirus Type 2 (PCV2) Entry and Replication in T-Lymphoblasts
Source: Viruses. 2019 Sep 2;11(9):813. doi: 10.3390/v11090813 (PMC6783876; doi:10.3390/v11090813)
Supplement: Supplementary file 1 [file viruses-11-00813-s001.zip]

Archive with 1 entries (1 files):
- viruses-578206-suppl.docx
